# Supplementary material for: A Transcriptomic Analysis of Smoking-Induced Gene Expression Alterations in Coronary Artery Disease Patients
Source: Int J Mol Sci. 2023 Sep 10;24(18):13920. doi: 10.3390/ijms241813920 (PMC10530857; doi:10.3390/ijms241813920)
Supplement: Supplementary file 1 [file ijms-24-13920-s001.zip]

Archive with 1 entries (1 files):
- ijms-2552146-supplementary.pdf
